# Supplementary material for: Lactate receptor HCAR1 regulates neurogenesis and microglia activation after neonatal hypoxia-ischemia
Source: eLife. 2022 Aug 9;11:e76451. doi: 10.7554/eLife.76451 (PMC9363115; doi:10.7554/eLife.76451)
Supplement: Figure 3—source code 4. — Script for analysis of immunostaining of microglia. [file elife-76451-fig3-code4.zip]

Archive with 1 entries (1 files):
- 16-12-2021-RA-eLife-76451/Script Microglia Analysis.txt
